# Supplementary material for: Discovering Vitamin-D-Deficiency-Associated Factors in Korean Adults Using KNHANES Data Based on an Integrated Analysis of Machine Learning and Statistical Techniques
Source: Nutrients. 2025 Feb 8;17(4):618. doi: 10.3390/nu17040618 (PMC11858147; doi:10.3390/nu17040618)
Supplement: Supplementary file 1 [file nutrients-17-00618-s001.zip]

Archive with 1 entries (1 files):
- nutrients-3435395-supplementary.pdf
